# Supplementary material for: Opportunities to Increase Influenza Vaccine Uptake Among Pregnant Women: Insights from Surveys in 2013 and 2023
Source: Vaccines (Basel). 2025 May 30;13(6):589. doi: 10.3390/vaccines13060589 (PMC12197754; doi:10.3390/vaccines13060589)
Supplement: Supplementary file 1 [file vaccines-13-00589-s001.zip]

Archive with 1 entries (1 files):
- vaccines-3632770-supplementary.pdf
